# Supplementary material for: Major chromosome rearrangements in intergeneric wheat × rye hybrids in compatible and incompatible crosses detected by GBS read coverage analysis
Source: Sci Rep. 2024 May 14;14:11010. doi: 10.1038/s41598-024-61622-1 (PMC11094192; doi:10.1038/s41598-024-61622-1)
Supplement: Supplementary file 9 — Supplementary Information 9. [file 41598_2024_61622_MOESM9_ESM.xlsx]

## Sheet: mapping_stats_204samples
Table S1: Total number of reads and mapping statistics of genotypes after read mapping to the combined wheat-rye reference genome. Reads with mapping quality scores >= 20 (q20) were used for read coverage analysis.
BioSample_accession	sample	GBS_number_in_tables	all_reads	trimmed_reads	reads_in_bam	mapped_reads	q10	q20	q30	q40	q50	q60
SAMEA114218817	CS p1	1	1463165	1461705	1461705	1455544	1031038	944743	819518	717839	668693	589914
SAMEA114218818	CS p2	2	1322088	1319798	1319798	1317113	919351	839388	721833	627772	582756	511907
SAMEA114218819	CS p3	3	1277065	1275947	1275947	1271876	902716	825909	712428	621620	578011	508373
SAMEA114218820	CS p4	4	1241964	1235934	1235934	1233066	820973	744478	626865	537177	494677	429161
SAMEA114218821	CS p5	5	1575164	1573477	1573477	1568193	1162654	1064337	925358	811925	757032	668168
SAMEA114218822	CS p1tce	6tce	1973679	1966340	1966340	1962094	1461722	1334764	1158915	1016109	945114	834085
SAMEA114218823	CS p2tce	7tce	1154711	1151780	1151780	1136870	778407	711240	607618	526688	488295	428014
SAMEA114218824	CS p3tce	8tce	1533740	1516067	1516067	1510744	1087941	994939	858285	749228	697126	613108
SAMEA114218825	CS p4tce	9tce	1443772	1443009	1443009	1435305	1034086	949373	823380	721655	673905	594605
SAMEA114218826	CS p5tce	10tce	1660567	1659379	1659379	1643764	1144556	1048351	903732	788219	734307	645449
SAMEA114218827	L2_p1	11	1018583	1018196	1018196	991964	537554	490425	419903	367212	334140	295772
SAMEA114218828	L2_p2	12	894866	894312	894312	871150	482720	440016	376452	328271	298592	264228
SAMEA114218829	L2_p3	13	1000184	999591	999591	972405	548782	501088	430289	376313	342718	303472
SAMEA114218830	L2_p4	14	1337763	1336652	1336652	1301696	697114	635861	544736	476034	433375	384315
SAMEA114218831	L2_p5	15	1870902	1867555	1867555	1815688	1034392	942040	807048	704559	641135	567651
SAMEA114218832	AHL2_p1tce	16tce	1290263	1289269	1289269	1278422	881637	809021	702883	617296	574363	508446
SAMEA114218833	AHL2_p2tce	17tce	1217033	1216128	1216128	1207724	760486	693071	592315	514859	476502	418174
SAMEA114218834	AHL2_p3tce	18tce	1427642	1426138	1426138	1416170	883498	803514	681608	588739	543502	474941
SAMEA114218835	AHL2_p4tce	19tce	1088078	1085949	1085949	1078106	697129	636373	546543	476282	441209	387989
SAMEA114218836	AHL2_p5tce	20tce	1188013	1187583	1187583	1173844	768402	701754	601254	522661	483774	425284
SAMEA114218837	ADL2 p245_p1tc	21tc	1893796	1891535	1891535	1880718	1176227	1063547	896514	769985	707552	616597
SAMEA114218838	ADL2 p245_p2tc	22tc	2640250	2637389	2637389	2619669	1799194	1634551	1398942	1215564	1121506	984490
SAMEA114218839	ADL2 p245_p3tc	23tc	1604208	1601279	1601279	1590370	1060214	959537	819517	710389	653076	572453
SAMEA114218840	ADL2 p245_p4tc	24tc	1863488	1858402	1858402	1846570	1148769	1035101	875926	755553	690386	603002
SAMEA114218841	ADL2 p245_p5tc	25tc	2327554	2324139	2324139	2309775	1485973	1339845	1132192	975381	892741	778487
SAMEA114218842	ADL2_p93_p16tc	26tc	1426699	1424772	1424772	1416598	901333	815244	689833	594285	545340	475532
SAMEA114218843	GBS27_ADL2 p93_p17tc	27tc	1715881	1714743	1714743	1686642	1162833	1060834	910036	791308	732183	644076
SAMEA114218844	ADL2 p93_p18tc	28tc	1394747	1393933	1393933	1382208	900902	821449	704213	613022	567070	498155
SAMEA114218845	ADL2 p93_p20	29	1655358	1654397	1654397	1642488	1071159	978469	843619	736767	683592	602929
SAMEA114218846	ADL2 p93_p21	30	1642524	1641064	1641064	1624903	1124598	1030993	896950	788912	733543	650143
SAMEA114218847	ADL2 p93_p22	31	1610643	1601043	1601043	1584750	1080206	986818	856221	751702	696860	616830
SAMEA114218848	ADL2 p93_p23	32	1586740	1584075	1584075	1569471	1087772	994183	861435	755126	700512	619378
SAMEA114218849	ADL2 p93_p24	33	1539659	1537967	1537967	1525423	1015430	927853	798062	695847	644998	567689
SAMEA114218850	ADL2 p93_p25	34	1967852	1966871	1966871	1951984	1329037	1215096	1049902	918437	853080	752313
SAMEA114218851	ADL2 p93_p26	35	1994381	1993489	1993489	1976315	1320863	1207045	1038317	905552	839355	738960
SAMEA114218852	ADL2 p96_4_p1	36	1737644	1736876	1736876	1717301	1195883	1096186	952684	837370	778971	690175
SAMEA114218853	ADL2 p96_4_p2	37	2094189	2092987	2092987	2072402	1424819	1304584	1133544	997591	926950	820509
SAMEA114218854	ADL2 p96_4_p3	38	1822409	1820691	1820691	1804403	1264032	1156995	1006908	885441	822345	728629
SAMEA114218855	ADL2 p96_4_p4	39	2173845	2171289	2171289	2150300	1529291	1396331	1216035	1071172	992372	878480
SAMEA114218856	ADL2 p96_4_p5	40	2178208	2175950	2175950	2156192	1497314	1362313	1177909	1031000	953197	841418
SAMEA114218857	ADL2 p96_4_p6	41	1671003	1646500	1646500	1630084	1110048	1012165	873363	763813	707222	623536
SAMEA114218858	ADL2 p96_4_p7	42	2010732	2007536	2007536	1987517	1383990	1259163	1089436	953714	880977	777432
SAMEA114218859	ADL2 p139_22_p1	43	1960648	1957794	1957794	1937519	1344287	1222436	1056239	924239	854085	753430
SAMEA114218860	ADL2 p139_22_p2	44	2038816	2036394	2036394	2011656	1397523	1274181	1103311	966762	894717	790812
SAMEA114218861	ADL2 p139_22_p3	45	3146781	3142923	3142923	3105558	2119612	1928838	1670477	1464736	1352846	1195397
SAMEA114218862	ADL2 p139_22_p4	46	1820361	1817912	1817912	1800303	1266935	1150174	996261	872931	805355	711247
SAMEA114218863	ADL2 p139_22_p5	47	2848843	2844879	2844879	2816081	1956569	1773810	1537950	1350427	1243248	1098363
SAMEA114218864	ADL2 p139_22_p6	48	2437366	2434550	2434550	2407709	1720041	1563472	1355510	1188988	1097652	969573
SAMEA114218865	ADL2 p229_2_p1	49	2013016	2010043	2010043	1993741	1351440	1232012	1062908	928783	859375	757353
SAMEA114218866	ADL2 p229_2_p2	50	1602837	1601882	1601882	1123134	699507	634522	531734	455195	417705	363037
SAMEA114218867	ADL2 p229_2_p3	51	1645570	1642930	1642930	1629329	1130776	1031442	892102	781512	723921	639348
SAMEA114218868	ADL2 p229_2_p4	52	2599265	2596325	2596325	2573456	1788323	1632971	1411162	1234735	1145231	1010461
SAMEA114218869	ADL2 p229_2_p5	53	2062379	2060682	2060682	2038476	1481301	1356083	1180311	1038269	965563	855130
SAMEA114218870	ADL2 p233_1_p1	54	2319926	2316385	2316385	2296639	1570427	1431349	1242391	1090788	1009612	892881
SAMEA114218871	ADL2p_233_1_p2	55	3308832	3300533	3300533	3271502	2273838	2067805	1798672	1582546	1461152	1293877
SAMEA114218872	ADL2 p233_1_p3	56	3254537	3248365	3248365	3216938	2307253	2096545	1821141	1601525	1477278	1305851
SAMEA114218873	ADL2 p233_1_p4	57	1608137	1606145	1606145	1593747	1072965	978631	844068	737728	682752	601591
SAMEA114218874	ADL2 p233_1_p5	58	1705483	1703390	1703390	1691300	1138645	1034635	887117	771589	712132	625550
SAMEA114218875	ADL2 p250_1_p1	59	1651265	1649963	1649963	1641263	1216231	1113525	968617	850090	792316	699141
SAMEA114218876	ADL2 p250_1_p2	60	1864646	1863364	1863364	1836800	1280523	1176318	1023707	900189	837106	742108
SAMEA114218877	ADL2 p250_1_p3	61	2239827	2237812	2237812	2214457	1597402	1461437	1273013	1120916	1040222	922190
SAMEA114218878	ADL2 p264_p1op	62	1364658	1363596	1363596	1353976	931936	851312	738161	647043	600048	530131
SAMEA114218879	ADL2 p264_p2op	63	2186134	2181951	2181951	2163234	1527858	1390055	1208326	1062452	981494	868088
SAMEA114218880	ADL2 p264_p3op	64	3996078	3989074	3989074	3955878	2914734	2648585	2313289	2041246	1884215	1670747
SAMEA114218881	ADL2 p264_p4op	65	1500753	1497801	1497801	1482039	1068448	976840	853383	752849	698310	619367
SAMEA114218882	ADL2 p264_p5op	66	1734019	1730880	1730880	1715854	1240671	1129242	982247	864445	798994	707437
SAMEA114218883	ADL2 p264_6_p6	67	1626430	1625590	1625590	1603926	1143776	1050709	918134	809148	753617	668405
SAMEA114218884	ADL2 p264_6_p7	68	2225601	2222623	2222623	2202692	1581414	1444188	1258746	1108104	1027349	909769
SAMEA114218885	ADL2 p264_p8op	69	2399897	2395360	2395360	2372626	1671767	1520705	1318336	1157250	1068069	943949
SAMEA114218886	ADL2 p270_6_p1	70	2461493	2456236	2456236	2432133	1733992	1577368	1369560	1204183	1112423	984899
SAMEA114218887	ADL2 p270_6-p2	71	3591926	3582727	3582727	3548004	2535340	2298306	2000958	1762467	1622046	1436045
SAMEA114218888	ADL2 p270_6_p3	72	3067941	3060348	3060348	3032860	2177455	1968651	1712201	1506871	1383912	1223972
SAMEA114218889	ADL2 p270_6_p4	73	2409470	2405679	2405679	2385021	1728800	1573441	1371281	1208532	1116830	989371
SAMEA114218890	ADL2 p270_6_p5	74	2889748	2884833	2884833	2857213	2039158	1851843	1608732	1415046	1305080	1154610
SAMEA114218891	CS p7tce	75	4340531	4331088	4331088	4323318	3395728	3079832	2695420	2382342	2198875	1948219
SAMEA114218892	CS p9tce	76	4383326	4374853	4374853	4367031	3350405	3037722	2659320	2350291	2167461	1919663
SAMEA114218969	ADL2_p_233_GBS54_p1	153	6980978	6938857	6938857	6840211	4128693	3906302	3316822	2867255	2613265	2295816
SAMEA114218970	ADL2_p_233_GBS54_p2	154	7518334	7461750	7461750	7392766	4476514	4175116	3570008	3105982	2820319	2488646
SAMEA114218971	ADL2_p_233_GBS54_p3	155	8425302	8374887	8374887	8303700	4772672	4442457	3757744	3236586	2919663	2554320
SAMEA114218972	ADL2_p_233_GBS54_p4	156	6275745	6239640	6239640	6184337	3802390	3550938	3037276	2640158	2395753	2111721
SAMEA114218973	ADL2_p_233_GBS54_p5	157	5837903	5807023	5807023	5763043	3384424	3176985	2691344	2323770	2106363	1845710
SAMEA114218974	ADL2_p_233_GBS54_p6	158	2904460	2889210	2889210	2871013	1668320	1598734	1357916	1175280	1077410	946998
SAMEA114218975	ADL2_p_233_GBS54_p7	159	4487993	4466375	4466375	4434619	2640295	2500482	2121542	1833562	1670582	1466226
SAMEA114218976	ADL2_p_233_GBS54_p8	160	5474574	5440599	5440599	5386623	3211493	3005748	2552916	2208467	2000826	1756297
SAMEA114218977	ADL2_p_233_GBS54_p9	161	4374000	4347303	4347303	4309103	2650539	2496830	2131932	1853095	1688810	1489034
SAMEA114218978	ADL2_p_233_GBS54_p10	162	6001237	5963561	5963561	5911855	3425398	3211600	2714864	2339969	2118544	1854599
SAMEA114218979	ADL2_p_264_GBS64_p1	163	6350655	6311127	6311127	6252257	3998692	3739590	3217439	2811660	2561125	2265980
SAMEA114218980	ADL2_p_264_GBS64_p2	164	6715336	6678872	6678872	6618246	4273454	3993123	3440380	3007784	2738409	2424503
SAMEA114218981	ADL2_p_264_GBS64_p3	165	6215412	6184590	6184590	6127443	3864168	3623956	3106457	2705524	2463724	2175383
SAMEA114218982	ADL2_p_264_GBS64_p4	166	4954705	4943303	4943303	4907239	3208472	3063732	2643140	2314424	2130426	1888484
SAMEA114218983	ADL2_p_264_GBS64_p5	167	5298719	5274868	5274868	5234008	3453537	3283371	2839207	2492052	2292036	2036170
SAMEA114218984	ADL2_p_264_64GBS_p6	168	5231065	5210403	5210403	5169474	3316363	3122706	2688179	2351188	2147651	1900385
SAMEA114218985	ADL2_p_264_64GBS_p7	169	4608892	4588224	4588224	4530970	2953361	2780650	2397583	2098864	1919815	1700609
SAMEA114218986	ADL2_p_264_GBS64_p8	170	4233854	4212231	4212231	4178647	2736229	2573542	2219794	1943699	1776242	1574720
SAMEA114218987	ADL2_p_264_GBS64_p9	171	7760623	7697796	7697796	7578153	4897597	4580125	3944531	3451209	3146188	2787993
SAMEA114218988	ADL2_p_264_GBS64_p10	172	9818312	9754662	9754662	9675920	6251122	5855242	5049471	4421666	4034997	3576760
SAMEA114218989	ADL2_p_264_GBS64_p11	173	6661567	6616073	6616073	6557711	4322877	4045497	3492910	3060856	2794449	2478954
SAMEA114218990	ADL2_p_264_GBS67_p1	174	5010879	4991553	4991553	4943781	3261249	3090446	2672947	2345944	2153033	1912043
SAMEA114218991	ADL2_p_264_GBS67_p2	175	2843087	2828755	2828755	2795193	1760442	1659610	1425361	1244827	1137135	1005362
SAMEA114218992	ADL2_p_264_GBS65_p1	176	5109244	5074983	5074983	5024282	3270190	3060329	2636275	2307931	2104157	1864777
SAMEA114218993	ADL2_p_264_GBS65_p2	177	5161713	5132060	5132060	5082762	3298470	3094166	2661238	2326653	2121837	1878584
SAMEA114218994	ADL2_p_264_GBS65_p3	178	6404179	6354359	6354359	6286338	4097564	3819920	3296486	2887471	2629687	2331510
SAMEA114218995	ADL2_p_264_GBS65_p4	179	9703580	9602019	9602019	9491127	6164209	5738067	4947724	4332824	3948624	3506152
SAMEA114218996	ADL2_p_264_GBS65_p5	180	4006880	3988456	3988456	3948251	2590476	2437679	2109987	1852228	1694664	1505429
SAMEA114218997	ADL2_p_264_GBS65_p6	181	4724386	4712030	4712030	4666846	3089249	2895007	2503778	2196651	2003035	1776658
SAMEA114218998	ADL2_p_264_GBS65_p7	182	5114862	5102122	5102122	5057891	3294510	3119304	2684683	2346798	2147799	1901129
SAMEA114218999	ADL2_p_264_GBS65_p8	183	6931795	6885534	6885534	6815975	4299969	4019710	3448173	3003403	2731290	2412858
SAMEA114219000	ADL2_p_264_GBS65_p9	184	4161406	4144163	4144163	4104313	2637501	2487972	2139971	1870107	1709017	1512787
SAMEA114219001	ADL2_p_264_GBS65_p10	185	4400825	4369512	4369512	4325860	2697409	2507320	2153174	1876977	1703956	1506713
SAMEA114219003	31N6AT6D_p2_1	199	7397701	7396231	7396231	7220451	4657003	4316738	3645784	3129544	2813860	2457549
SAMEA114219004	CS6AL-8_p1_1	200	6926966	6926311	6926311	6844282	4522844	4268828	3602871	3087338	2782539	2420447
SAMEA114219005	AN31L2_p1s	206s	5282451	5281066	5281066	5063292	3101250	2868511	2445252	2126740	1925537	1700786
SAMEA114219006	AH31L2_p2s	207s	4113106	4112162	4112162	3966484	2504823	2309506	1976907	1722360	1558542	1378646
SAMEA114219007	AH31L2_p3s	208s	5874824	5874007	5874007	5754918	3595737	3354235	2876164	2503308	2268853	2004858
SAMEA114219008	AH31L2_p4s	209s	3740969	3740186	3740186	3632121	2313484	2149026	1842813	1605008	1455049	1287618
SAMEA114219009	AH31L2_p5s	210s	876715	876526	876526	848587	459929	443107	375792	324143	296181	260538
SAMEA114219010	AD31L2_p1	211	7828577	7827102	7827102	7577716	4059904	3745195	3151094	2705715	2433133	2130658
SAMEA114219011	AD31L2_p2	212	1423151	1422963	1422963	1389643	840501	809646	685454	591317	540062	474596
SAMEA114219012	AD31L2_p3	213	1282773	1282673	1282673	1261194	684010	658412	553748	474690	432385	378598
SAMEA114219013	AD31L2_p4	214	7696413	7694956	7694956	7329309	3908413	3596201	3034221	2608265	2342538	2051801
SAMEA114219014	AD31L2_p5R	215	927981	927835	927835	901368	530626	511805	436817	378558	347022	306980
SAMEA114219015	AH31L2_p5Ltce	216tce	373951	373857	373857	353415	194970	187438	157035	134614	122078	106762
SAMEA114219016	AD31L2_p6_1	217	1139998	1139899	1139899	1116466	715205	693006	605746	535020	494941	442192
SAMEA114219017	AD31L2_p6_3	218	167294	167127	167127	150317	95580	91717	77938	67368	61763	54427
SAMEA114219018	AD31L2_p7R	219	7255985	7254474	7254474	6990490	4224945	3911598	3314316	2865720	2588454	2277106
SAMEA114219019	AH31L2_p8_1tce	220tce	6152852	6151401	6151401	5868308	3548259	3290254	2795057	2422405	2191815	1931701
SAMEA114219020	AD31L2_p8_2	221	1626260	1626066	1626066	1586204	950574	915791	776050	670101	612564	538582
SAMEA114219021	AD31L2_p9	222	1004557	1004403	1004403	980137	561318	541322	462259	400267	367037	324750
SAMEA114219022	AD31L2_p9a	223	5831626	5830364	5830364	5621631	2912407	2666158	2230139	1908143	1708518	1492146
SAMEA114219023	AD31L2_p10	224	8453765	8452493	8452493	8184288	4459135	4120393	3482837	2996320	2693491	2359958
SAMEA114219024	AH31L2_p.11tce	225tce	6488400	6486681	6486681	6182600	3674095	3382620	2873661	2489994	2246683	1981038
SAMEA114219025	AD31L2_p12	226	7324135	7322277	7322277	6987697	3957283	3662672	3091458	2666440	2404706	2112833
SAMEA114219026	AD31L2_p13	227	7550547	7548643	7548643	7191845	4170964	3851613	3252663	2807942	2531839	2224739
SAMEA114219027	AH31L2_p14tce	228tce	5104326	5103171	5103171	4819174	2888888	2681755	2273657	1965445	1776162	1561984
SAMEA114219028	AD31L2_p15	229	5741696	5740412	5740412	5499316	3046320	2810216	2367379	2036144	1832355	1604919
SAMEA114219029	AH31L2_p16tce	230tce	5511175	5509817	5509817	5252053	3139039	2902865	2463978	2136210	1931716	1702713
SAMEA114219030	AD31L2_p17	231	6258298	6256742	6256742	6032121	3189587	2922864	2454684	2104243	1884421	1646533
SAMEA114219031	AD31L2_p20_1	232	4874355	4873543	4873543	4734446	2830419	2625551	2229586	1927565	1739578	1529640
SAMEA114219032	AD31L2_p22	233	3673228	3672344	3672344	3368940	1898378	1749522	1477210	1273238	1146853	1006436
SAMEA114219033	AD31L2_p23_2	234	8725122	8722318	8722318	8173707	4694055	4328152	3659561	3163885	2854206	2510678
SAMEA114219034	AD31L2_p24	235	6832234	6830862	6830862	6586376	3975319	3666578	3110211	2689957	2426218	2134848
SAMEA114219035	AD31L2_p26_4	236	4850578	4849193	4849193	4564658	2642475	2410068	2034425	1757758	1580895	1390454
SAMEA114219036	AD31L2_p28_2_1	237	6193587	6192132	6192132	5912218	3449973	3178520	2690757	2323167	2093143	1839193
SAMEA114219037	AD31L2_p28_2_2	238	5645738	5644525	5644525	5370303	3087456	2846803	2405584	2074971	1868404	1641910
SAMEA114219038	AD31L2_p28_2_3	239	8017030	8015124	8015124	7431372	4278393	3942710	3327834	2867346	2581573	2266063
SAMEA114219039	AH31L2_p28_2_4tce	240tce	5401329	5400116	5400116	4934627	2937676	2707586	2295205	1986422	1793201	1579031
SAMEA114219040	AD31L2_p28_2_5	241	7365218	7363156	7363156	6882433	3950695	3629204	3068348	2651280	2387159	2099504
SAMEA114219041	AD31L2_p28_3	242	6630984	6628940	6628940	6345511	3338655	3065015	2574578	2210226	1983570	1736040
SAMEA114219042	AH31L2_p26_5tce	243tce	6002927	6001404	6001404	5701727	3124808	2890653	2440296	2105624	1900179	1668959
SAMEA114219043	AD31L2_p28_5f_1	244	6624923	6623565	6623565	6370451	3689813	3400382	2877666	2486390	2241223	1970863
SAMEA114219044	AD31L2_p29	245	4498033	4497231	4497231	4320976	2508621	2314010	1960394	1694863	1528125	1344094
SAMEA114219045	AD31L2_p30	246	4579352	4578396	4578396	4411513	2554971	2358630	1998882	1729013	1560537	1374190
SAMEA114219046	AH31L2_p32tce	247tce	4171730	4170824	4170824	3950107	2456841	2274141	1935901	1678947	1517934	1338287
SAMEA114219047	AD31L2_p34R	248	5670599	5669769	5669769	5450057	3331894	3091315	2639930	2292517	2073281	1828267
SAMEA114219048	AD31L2_p37	249	4247657	4246889	4246889	4089222	2603603	2411773	2063317	1794542	1624820	1436454
SAMEA114219049	AD31L2_p38	250	5799517	5798129	5798129	5468188	3194133	2951235	2496404	2156269	1946745	1712359
SAMEA114219050	AD31L2_p40	251	6406287	6405013	6405013	5929408	3567507	3291847	2795844	2418608	2182975	1922268
SAMEA114219051	AD31L2_p41	252	6801418	6800201	6800201	6450518	3577319	3291037	2770079	2384458	2146890	1883637
SAMEA114219052	AD31L2_p42	253	5801531	5800533	5800533	5601130	2765066	2540456	2125365	1816534	1626994	1419443
SAMEA114219053	AD31L2_p46_1	254	5261156	5260002	5260002	5060244	2562044	2354536	1979786	1702795	1528919	1338684
SAMEA114219054	AD31L2_p46_2	255	4498960	4498129	4498129	4347889	2337528	2148133	1808926	1554065	1395625	1223119
SAMEA114219055	AD31L2_p46_4	256	5617738	5616513	5616513	5359679	2827344	2606326	2200497	1897933	1708948	1501469
SAMEA114219056	AD31L2_p46_4_1	257	4848983	4847881	4847881	4679398	2772355	2559513	2174491	1883963	1701497	1499236
SAMEA114219057	AD31L2_p47	258	8264869	8262983	8262983	7944837	4278889	3938892	3321386	2864778	2581070	2266523
SAMEA114219058	AH31L2_p48_1tce	259tce	8027302	8025455	8025455	7705150	4226715	3896835	3287162	2833491	2550980	2238668
SAMEA114219059	AH31L2_p48_2tce	260tce	5227196	5226082	5226082	5017566	2594656	2385488	2003188	1719295	1544646	1352311
SAMEA114219060	AD31L2_p49_2	261	6613766	6612227	6612227	6342285	3677074	3378404	2857204	2469560	2225298	1958683
SAMEA114219061	AD31L2_p49_3	262	6672887	6671207	6671207	6388365	3626891	3325027	2813908	2436122	2195551	1935068
SAMEA114219062	AD31L2-7R_p1	263	5965841	5964703	5964703	5768473	3350722	3091117	2618470	2261579	2040749	1794663
SAMEA114219063	AD31L2_7R_p2	264	5985248	5984075	5984075	5756265	3441292	3177386	2703081	2344531	2118486	1867923
SAMEA114219064	AD6AL8L2_p1_2	272	6795915	6795046	6795046	6659094	3401904	3138795	2631651	2248076	2010883	1752900
SAMEA114219065	AD6AL8L2_p1_3	273	6514011	6513289	6513289	6368512	3272095	3035691	2548484	2181397	1955802	1706595
SAMEA114219066	AD6AL8L2_p1_4	274	9348099	9346077	9346077	9034700	4592387	4212548	3523364	3009692	2693497	2351185
SAMEA114219067	AD6AL8L2_p2	275	7935586	7933924	7933924	7601025	4240113	3902343	3279356	2813759	2524258	2208836
SAMEA114219068	AD6AL8L2_p3_1	276	7367900	7366654	7366654	7103607	3531755	3247721	2704465	2301436	2055082	1787966
SAMEA114219069	AH6AL8L2_p3_3tce	277tce	7652042	7650460	7650460	7326569	3874281	3557005	2976398	2546313	2281216	1991260
SAMEA114219070	AD6AL8L2_p4	278	4700635	4699725	4699725	4513958	2148920	1961059	1629620	1382823	1231404	1068856
SAMEA114219071	AD6AL8L2_p5_3	279	7895913	7894592	7894592	7666275	3632402	3321206	2759616	2339447	2082420	1806546
SAMEA114219072	AD6AL8L2_p6	280	6391979	6390905	6390905	6195208	3195329	2935316	2452808	2089753	1867408	1624835
SAMEA114219073	AD6AL8L2_p7_2	281	7530336	7528851	7528851	7267331	3571804	3280007	2738412	2336277	2089433	1820427
SAMEA114219074	AD6AL8L2_p8_2	282	6740277	6739278	6739278	6551911	3050545	2799942	2329062	1978542	1765349	1533945
SAMEA114219075	AD6AL8L2_p9	283	7529225	7528189	7528189	7303349	3650027	3349628	2794067	2377272	2123543	1849020
SAMEA114219076	AD6AL8L2_p12_1	284	5920908	5920015	5920015	5745279	3124325	2877492	2402541	2044828	1827315	1588574
SAMEA114219077	AD6AL8L2_p12_2	285	5869614	5868725	5868725	5699504	3121479	2867549	2398235	2044334	1824711	1587630
SAMEA114219078	AD6AL8L2_p13_1	286	6663601	6662509	6662509	6469382	3211112	2941423	2460674	2100288	1875452	1633656
SAMEA114219079	AD6AL8L2_p13_2	287	8416763	8415183	8415183	8154045	4210859	3860522	3238637	2768393	2475772	2159361
SAMEA114219080	AH6AL8L2_p15_1tce	288tce	8388115	8386332	8386332	8107697	3693184	3379960	2809240	2388550	2130113	1851391
SAMEA114219081	AD6AL8L2_p15_2	289	6688678	6687629	6687629	6487655	3101253	2843752	2374779	2026510	1811049	1579544
SAMEA114219082	AD6AL8L2_p16	290	6532409	6531341	6531341	6306586	3349589	3064773	2551740	2168496	1933212	1679034
SAMEA114219083	AH6AL8L2_p18_1	291	8730247	8728680	8728680	8406688	4659211	4278409	3584118	3062898	2740019	2388969
SAMEA114219084	AH6AL8L2_p18_5	292	5199266	5198230	5198230	5011559	2790294	2562059	2144877	1833730	1641322	1431346
SAMEA114219085	AD6AL8L2_p20	293	4137735	4137154	4137154	4009427	1879952	1718003	1427384	1212218	1079621	938137
SAMEA114219086	AD6AL8L2_p21	294	3211928	3211488	3211488	3127727	1689501	1551425	1301465	1112785	995579	868748
SAMEA114219087	AD6AL8L2_p22_1	295	5167055	5165820	5165820	4976581	2662983	2440783	2042354	1745310	1562005	1362628
SAMEA114219088	AH6AL8L2_p22_2tce	296tce	4015707	4014964	4014964	3893521	2221831	2049281	1722386	1474943	1323412	1155502
SAMEA114219089	AD6AL8L2_p22_3	297	7073393	7072250	7072250	6836119	3701673	3405073	2856737	2443060	2188816	1911460
SAMEA114219090	AD6AL8L2_p22_4	298	6616632	6615481	6615481	6395583	3489510	3206429	2688818	2299321	2057913	1795342
SAMEA114219091	AH6AL8L2_p24_1tce	299tce	5896726	5895859	5895859	5695353	3101196	2845207	2371347	2015154	1797567	1561326
SAMEA114219092	AH6AL8L2_p24_2tce	300tce	6705952	6704940	6704940	6501755	3067217	2800114	2324040	1969933	1752621	1520328
SAMEA114219093	AD6AL8L2_p25	301	5175181	5174579	5174579	5046508	2372473	2173453	1810610	1540530	1375772	1197224
SAMEA114219094	AH6AL8L2_p26tce	302tce	4838340	4837724	4837724	4679943	2224572	2035392	1691058	1432054	1272300	1102412
SAMEA114219095	AH6AL8L2_p28_1tce	303tce	10016203	10014181	10014181	9636492	4927015	4509053	3757945	3196401	2849931	2478651
SAMEA114219096	AD6AL8L2_p28_1a	304	5808003	5806859	5806859	5618477	3133264	2876453	2406865	2054563	1837962	1600587
SAMEA114219097	AH6AL8L2_p29_2tce	305tce	4500881	4500340	4500340	4383710	2286424	2102462	1768163	1515748	1358541	1187652
