# Supplementary material for: Major chromosome rearrangements in intergeneric wheat × rye hybrids in compatible and incompatible crosses detected by GBS read coverage analysis
Source: Sci Rep. 2024 May 14;14:11010. doi: 10.1038/s41598-024-61622-1 (PMC11094192; doi:10.1038/s41598-024-61622-1)
Supplement: Supplementary file 17 — Supplementary Information 17. [file 41598_2024_61622_MOESM17_ESM.xlsx]

## Sheet: Tabelle1
Table S9: Productivity of AD31L2 intergeneric hybrids from compatible cross CS nulli-tetrasomic N6AT6D line with inbred rye line L2.
					> 70%
Haplotype	GBS	No.P	L.MS	No.Skl	SSMS%	GNMS	WGMS	GNP	TGW	No.SkP
	1	AD31L2p.1	9.5	18	94.7	32	1.38	40	43.1	4
	1	AD31L2p.3	10.2	25	71.7	37	1.69	199	45.7	9
	1	AD31L2p.26/4	10.5	26	77.5	37	1.84	266	49.7	9
	1	AD31L2p.15	10	23	85	38	1.44	145	37.9	6
			10.05	23	82.225	36	1.5875	162.5	44.1	7
					50-69%												50-69%	N6A/T6D
Haplotype	GBS	No.P	L.MS	No.Skl	SSMS%	GNMS	WGMS	GNP	TGW	No.SkP		Haplotype	GBS	No.P	L.MS	No.Skl	SSMS%	GNMS	WGMS	GNP	TGW	No.SkP
1	212	AD31L2p.2	9.2	20	68.8	30	1.27	120	42.3	5		1	212	AD31L2p.2	9.2	20	68.8	30	1.27	120	42.3	5
1	218	AD31L2p.6/3	12.4	38	60.3	38	1.62	284	42.6	16		1	218	AD31L2p.6/3	12.4	38	60.3	38	1.62	284	42.6	16
2	264	AD31L2p.7R/2	8.5	24	50	17	0.49	186	28.8	24		1	226	AD31L2p.12	9.8	26	61.4	30	1.07	273	35.7	13
2	221	AD31L2p.8/2	9	20	50	16	0.64	28	40	3				AD31L2p.28	11.5	25	64.3	35	1.25	374	35.7	17
1	226	AD31L2p.12	9.8	26	61.4	30	1.07	273	35.7	13		1	239	AD31L2p.28/p2/3	10.3	21	58.8	22	0.97	131	44.1	9
2	227	AD31L2p.13	10	24	52.5	38	1.52	77	40	4		1	244	AD31L2p.28/5f	10.6	22	66.7	38	1.58	115	41.6	5
2	234	AD31L2p.23/2	10	19	53.6	21	0.9	67	42.9	5		1	246	AD31L2p.30	10.8	27	62.5	35	1.43	201	40.9	6
2	235	AD31L2p.24	8.8	17	60	18	0.78	32	43.3	3		1	254	AD31L2p.46/1	11	24	55.6	20	0.8	490	40	19
		AD31L2p.28	11.5	25	64.3	35	1.25	374	35.7	17		1	260	AD31L2p.48/2	11.6	32	69.2	36	1.53	587	42.5	20
2	237	AD31L2p.28/p2/1f	8	16	62.5	18	0.61	18	33.9	1				mean value	10.8	26.1111	63.0667	31.5556	1.28	286.111	40.6	12.2222
1	239	AD31L2p.28/p2/3	10.3	21	58.8	22	0.97	131	44.1	9
1	244	AD31L2p.28/5f	10.6	22	66.7	38	1.58	115	41.6	5		Haplotype	GBS	No.P	L.MS	No.Skl	SSMS%	GNMS	WGMS	GNP	TGW	No.SkP
1	246	AD31L2p.30	10.8	27	62.5	35	1.43	201	40.9	6		2	264	AD31L2p.7R/2	8.5	24	50	17	0.49	186	28.8	24
2	252	AD31L2p.41	8	19	50	15	0.65	31	43.3	8		2	221	AD31L2p.8/2	9	20	50	16	0.64	28	40	3
1	254	AD31L2p.46/1	11	24	55.6	20	0.8	490	40	19		2	227	AD31L2p.13	10	24	52.5	38	1.52	77	40	4
2	255	AD31L2p.46/2f	12.5	33	64.8	46	1.98	302	43	9		2	234	AD31L2p.23/2	10	19	53.6	21	0.9	67	42.9	5
2	258	AD31L2p.47	10.3	30	52.4	27	0.98	171	36.3	18		2	235	AD31L2p.24	8.8	17	60	18	0.78	32	43.3	3
1	260	AD31L2p.48/2	11.6	32	69.2	36	1.53	587	42.5	20		2	237	AD31L2p.28/p2/1f	8	16	62.5	18	0.61	18	33.9	1
		mean value	10.1278	24.2778	59.0778	27.7778	1.115	193.722	39.8278	10.2778		2	252	AD31L2p.41	8	19	50	15	0.65	31	43.3	8
												2	255	AD31L2p.46/2f	12.5	33	64.8	46	1.98	302	43	9
												2	258	AD31L2p.47	10.3	30	52.4	27	0.98	171	36.3	18
														mean value	9.45556	22.4444	55.0889	24	0.95	101.333	39.0556	8.33333
					30-49%												30-49%
Haplotype	GBS	No.P	L.MS	No.Skl	SSMS%	GNMS	WGMS	GNP	TGW	No.SkP		Haplotype	GBS	No.P	L.MS	No.Skl	SSMS%	GNMS	WGMS	GNP	TGW	No.SkP
2	242	AD31L2p.28/3	9.6	24	47.2	21	0.76	211	36.2	10		1	217	AD31L2p.6/1	9.2	21	46.9	22	0.97	47	44.1	4
2	231	AD31L2p.17	10.2	19	44.8	20	0.9	57	45	6		1	215	AD31L2p.5R	9.7	24	36.1	13	0.53	27	41.1	4
2	222	AD31L2p.9	10.3	26	44.7	26	1.06	189	40.8	9		1	263	AD31L2p.7R/1	9.5	28	35	25	0.94	204	37.6	13
1	217	AD31L2p.6/1	9.2	21	46.9	22	0.97	47	44.1	4		1	256	AD31L2p.46/4f	11	34	44.6	42	2.09	94	49.8	3
1	215	AD31L2p.5R	9.7	24	36.1	13	0.53	27	41.1	4		1	261	AD31L2p.49/2	10.4	27	45.8	26	1	559	38.5	27
1	263	AD31L2p.7R/1	9.5	28	35	25	0.94	204	37.6	13				mean value	9.96	26.8	41.68	25.6	1.106	186.2	42.22	10.2
2	224	AD31L2p.10	8.7	14	33.3	12	0.43	18	35.6	2
2	245	AD31L2p.29	7.5	15	35	7	0.25	14	36.4	4							30-49%
2	253	AD31L2p.42	6.5	11	42.9	8	0.26	20	32	4		Haplotype	GBS	No.P	L.MS	No.Skl	SSMS%	GNMS	WGMS	GNP	TGW	No.SkP
1	256	AD31L2p.46/4f	11	34	44.6	42	2.09	94	49.8	3		2	242	AD31L2p.28/3	9.6	24	47.2	21	0.76	211	36.2	10
1	261	AD31L2p.49/2	10.4	27	45.8	26	1	559	38.5	27		2	231	AD31L2p.17	10.2	19	44.8	20	0.9	57	45	6
2	232	AD31L2p.20-1	10.4	26	38.9	27	1.22	153	45.2	8		2	222	AD31L2p.9	10.3	26	44.7	26	1.06	189	40.8	9
		mean value	9.32727	22.4167	41.2667	20.75	0.8675	132.75	40.1917	7.83333		2	224	AD31L2p.10	8.7	14	33.3	12	0.43	18	35.6	2
												2	232	AD31L2p.20-1	10.4	26	38.9	27	1.22	153	45.2	8
												2	245	AD31L2p.29	7.5	15	35	7	0.25	14	36.4	4
												2	253	AD31L2p.42	6.5	11	42.9	8	0.26	20	32	4
														mean value	9.02857	19.2857	40.9714	17.2857	0.697143	94.5714	38.7429	6.14286
						10-29%
Haplotype	GBS	No.P	L.MS	No.Skl	SSMS%	GNMS	WGMS	GNP	TGW	No.SkP
2	262	AD31L2p.49/3	8.3	26	11.1	4	0.15	9	37.8	8
2	238	AD31L2p.28/p2/2f	10	19	26.9	15	0.55	15	36.7	1
2	248	AD31L2p.34R	8.6	18	25	11	0.38	15	47.3	5
2	249	AD31L2p.37	10	23	23.5	8	0.23	20	28.5	5
2	251	AD31L2p.40	5.8	15	25	5	0.15	9	30	4
2	214	AD31L2p.4	9	19	22.7	5	0.16	5	32	2
		mean value	8.61667	20	22.3667	8	0.27	12.1667	35.3833	4.16667
					<10%												<10%
Haplotype	GBS	No.P	L.MS	No.Skl	SSMS%	GNMS	WGMS	GNP	TGW	No.SkP		Haplotype	GBS	No.P	L.MS	No.Skl	SSMS%	GNMS	WGMS	GNP	TGW	No.SkP
2	233	AD31L2p.22	9	17	0	0	0	1	25	5		1	241	AD31L2p.28/p2/5	10.5	25	5.9	2	0.08	2	40	8
2	223	AD31L2p.9a	10	23	5.9	3	0.11	11	36.4	13
1	241	AD31L2p.28/p2/5	10.5	25	5.9	2	0.08	2	40	8							<10%
		mean value	9.83333	21.6667	3.93333	1.66667	0.0633333	4.66667	33.8	8.66667		Haplotype	GBS	No.P	L.MS	No.Skl	SSMS%	GNMS	WGMS	GNP	TGW	No.SkP
												2	233	AD31L2p.22	9	17	0	0	0	1	25	5
												2	223	AD31L2p.9a	10	23	5.9	3	0.11	11	36.4	13
														mean value	9.5	20	2.95	1.5	0.055	6	30.7	9
					Sterile
	GBS	No.P	L.MS	No.Skl	SSMS%	GNMS	WGMS	GNP	TGW	No.SkP
	250	AD31L2p.38	9.5	19	0	0	0	0	0	9
