# Supplementary material for: Major chromosome rearrangements in intergeneric wheat × rye hybrids in compatible and incompatible crosses detected by GBS read coverage analysis
Source: Sci Rep. 2024 May 14;14:11010. doi: 10.1038/s41598-024-61622-1 (PMC11094192; doi:10.1038/s41598-024-61622-1)
Supplement: Supplementary file 18 — Supplementary Information 18. [file 41598_2024_61622_MOESM18_ESM.xlsx]

## Sheet: Tabelle1
				Table S10: Productivity of AD6AL-8L2 intergeneric hybrids from compatible cross CS 6AL-8 deletion line with inbred rye line L2.
Haplotype	GBS	No.P	L.MS	No.Skl	SSMS%	GNMS	WGMS	GNP	TGW	No.SkP			Haplotype	GBS	No.P	L.MS	No.Skl	SSMS%	GNMS	WGMS	GNP	TGW	No.SkP
3	272	AD6AL8L2p.1/2	11.3	31	40.9	23	0.86	216	37.4	15								> 70%
3	273	AD6AL8L2p.1/3	8.5	25	52.9	22	0.98	333	44.5	26			3	294	AD6AL8L2p.21	9.3	26	72.5	34	1.57	347	46.2	29
3	274	AD6AL8L2p.1/4	11.2	25	52.1	37	1.33	557	35.9	27
6b	275	AD6AL8L2p.2	9.4	17	53.1	20	0.68	24	33.8	2								50-69%
5	276	AD6AL8L2p.3/1	9.7	29	54.8	24	0.83	580	34.6	34			Haplotype	GBS	No.P	L.MS	No.Skl	SSMS%	GNMS	WGMS	GNP	TGW	No.SkP
5	278	AD6AL8L2p.4	8.5	20	39.3	11	0.36	11	32.7	3			3	273	AD6AL8L2p.1/3	8.5	25	52.9	22	0.98	333	44.5	26
5	279	AD6AL8L2p.5/3	10.7	26	5	3	0.01	23	31.7	16			3	274	AD6AL8L2p.1/4	11.2	25	52.1	37	1.33	557	35.9	27
5	280	AD6AL8L2p.6	7.8	19	0	0	0.09	4	22.5	10			4	287	AD6AL8L2p.13/2	10.5	27	50	29	1.2	649	41.4	36
3	281	AD6AL8L2p.7/2	7.5	22	36.7	11	0.38	102	34.3	19			5	276	AD6AL8L2p.3/1	9.7	29	54.8	24	0.83	580	34.6	34
3	282	AD6AL8L2p.8/2	10.7	25	39.5	26	0.96	147	36.9	7			5	284	AD6AL8L2p.12/1	10	25	55	28	1.07	277	38.2	16
5	283	AD6AL8L2p.9	11.2	25	15.6	10	0.3	51	30	12			6b	275	AD6AL8L2p.2	9.4	17	53.1	20	0.68	24	33.8	2
5	284	AD6AL8L2p.12/1	10	25	55	28	1.07	277	38.2	16					mean value	9.88333	24.6667	52.9833	26.6667	1.015	403.333	38.0667	23.5
3	285	AD6AL8L2p.12/2	11.3	25	36.8	20	0.94	128	47	9
4	286	AD6AL8L2p.13/1	10.3	33	19.6	9	0.34	9	37.8	26
4	287	AD6AL8L2p.13/2	10.5	27	50	29	1.2	649	41.4	36								30-49%
6a	289	AD6AL8L2p.15/2	9	29	30	10	0.24	43	24.2	10			Haplotype	GBS	No.P	L.MS	No.Skl	SSMS%	GNMS	WGMS	GNP	TGW	No.SkP
6b	290	AD6AL8L2p.16	14	27	0	0	0	1	34.1	18			3	272	AD6AL8L2p.1/2	11.3	31	40.9	23	0.86	216	37.4	15
5	293	AD6AL8L2p.20	8.3	20	0	2	0.04	3	20	16			3	301	AD6AL8L2p.25	9.3	25	44.7	17	0.61	169	35.9	20
3	294	AD6AL8L2p.21	9.3	26	72.5	34	1.57	347	46.2	29			3	281	AD6AL8L2p.7/2	7.5	22	36.7	11	0.38	102	34.3	19
3	295	AD6AL8L2p.22/1	11.5	28	6.5	4	0.1	25	25.2	16			3	282	AD6AL8L2p.8/2	10.7	25	39.5	26	0.96	147	36.9	7
3	297	AD6AL8L2p.22/3	10	25	31.6	13	0.37	82	28.3	15			3	285	AD6AL8L2p.12/2	11.3	25	36.8	20	0.94	128	47	9
3	298	AD6AL8L2p.22/4	12	27	16.7	13	0.4	69	30.6	18			3	297	AD6AL8L2p.22/3	10	25	31.6	13	0.37	82	28.3	15
3	301	AD6AL8L2p.25	9.3	25	44.7	17	0.61	169	35.9	20			5	278	AD6AL8L2p.4	8.5	20	39.3	11	0.36	11	32.7	3
5	304	AD6AL8L2p.28/1a	10.3	24	8.3	3	0.12	3	40	1			6a	289	AD6AL8L2p.15/2	9	29	30	10	0.24	43	24.2	10
		mean value	10.0958	25.2083	31.7333	15.375	0.574167	160.542	34.3	16.7083					mean value	9.7	25.25	37.4375	16.375	0.59	112.25	34.5875	12.25
																		10-29%
													Haplotype	GBS	No.P	L.MS	No.Skl	SSMS%	GNMS	WGMS	GNP	TGW	No.SkP
													5	283	AD6AL8L2p.9	11.2	25	15.6	10	0.3	51	30	12
													4	286	AD6AL8L2p.13/1	10.3	33	19.6	9	0.34	9	37.8	26
													3	298	AD6AL8L2p.22/4	12	27	16.7	13	0.4	69	30.6	18
															mean value	11.1667	28.3333	17.3	10.6667	0.346667	43	32.8	18.6667
																		< 10%
													Haplotype	GBS	No.P	L.MS	No.Skl	SSMS%	GNMS	WGMS	GNP	TGW	No.SkP
													3	295	AD6AL8L2p.22/1	11.5	28	6.5	4	0.1	25	25.2	16
													5	279	AD6AL8L2p.5/3	10.7	26	5	3	0.01	23	31.7	16
													5	280	AD6AL8L2p.6	7.8	19	0	0	0.09	4	22.5	10
													5	293	AD6AL8L2p.20	8.3	20	0	2	0.04	3	20	16
													5	304	AD6AL8L2p.28/1a	10.3	24	8.3	3	0.12	3	40	1
													6b	290	AD6AL8L2p.16	14	27	0	0	0	1	34.1	18
															mean value	10.4333	24	3.3	2	0.06	9.83333	28.9167	12.8333
